# Supplementary material for: Volunteers, religious communities and users representatives as an alternative for visiting hospitalized patients: The importance of an infection control training
Source: PLoS One. 2023 May 22;18(5):e0286002. doi: 10.1371/journal.pone.0286002 (PMC10202297; doi:10.1371/journal.pone.0286002)
Supplement: S1 Dataset — (XLSX) [file pone.0286002.s002.xlsx]

## Sheet: benefi2
Categories of participants	Sex	Retired	High school education	History of professional activity in the healthcare setting	History of training in infection control	TOTAL THEORETICAL KNOWLEDGE BEFORE	TOTAL THEORETICAL KNOWLEDGE AFTER	HH TOTAL BEFORE	HH TOTAL AFTER	MASK TOTAL BEFORE	MASK TOTAL AFTER		TOTAL THEORETICAL KNOWLEDGE BEFORE (out of 100)	TOTAL THEORETICAL KNOWLEDGE AFTER (out of 100)	HH TOTAL BEFORE (out of 100)	HH TOTAL AFTER (out of 100)	MASK TOTAL BEFORE (out of 100)	MASK TOTAL AFTER (out of 100)
Religious representative	Female	Yes	NA	No	No	6	6	7	10	4	5		40	40	63.6364	90.9091	80	100
Religious representative	Female	NA	No	No	No	6	11	5	10	4	5		40	73.3333	45.4545	90.9091	80	100
Civilian volunteer	Female	Yes	NA	No	No	7	14	2	6	4	5		46.6667	93.3333	18.1818	54.5455	80	100
Civilian volunteer	Female	Yes	NA	No	No	7	10	4	NA	4	NA		46.6667	66.6667	36.3636	NA	80	NA
Religious representative	Female	Yes	Yes	No	No	7	11	8	11	5	5		46.6667	73.3333	72.7273	100	100	100
Civilian volunteer	Female	Yes	Yes	No	No	10	12	4	11	4	5		66.6667	80	36.3636	100	80	100
Civilian volunteer	Female	Yes	Yes	Yes	Yes	8	13	10	11	5	5		53.3333	86.6667	90.9091	100	100	100
Civilian volunteer	Male	NA	No	No	No	7	12	4	9	5	5		46.6667	80	36.3636	81.8182	100	100
Civilian volunteer	Female	No	No	No	No	10	12	7	10	4	5		66.6667	80	63.6364	90.9091	80	100
Civilian volunteer	Female	No	Yes	No	No	12	13	9	11	5	NA		80	86.6667	81.8182	100	100	NA
Civilian volunteer	Female	No	No	No	No	8	12	6	10	5	5		53.3333	80	54.5455	90.9091	100	100
Civilian volunteer	Female	No	No	No	No	9	13	7	10	4	5		60	86.6667	63.6364	90.9091	80	100
Civilian volunteer	Female	No	Yes	No	No	10	11	5	10	4	5		66.6667	73.3333	45.4545	90.9091	80	100
Religious representative	Female	Yes	No	No	No	10	14	8	11	5	5		66.6667	93.3333	72.7273	100	100	100
Civilian volunteer	Male	Yes	No	No	No	6	13	3	11	5	5		40	86.6667	27.2727	100	100	100
Users representative	Female	NA	No	No	No	11	13	7	10	5	5		73.3333	86.6667	63.6364	90.9091	100	100
Civilian volunteer	NA	NA	NA	No	No	7	11	4	9	4	5		46.6667	73.3333	36.3636	81.8182	80	100
Civilian volunteer	Female	Yes	No	No	No	7	12	3	11	4	4		46.6667	80	27.2727	100	80	80
Civilian volunteer	Female	Yes	Yes	No	No	1	14	2	7	1	3		6.66667	93.3333	18.1818	63.6364	20	60
Civilian volunteer	Female	No	Yes	No	No	8	11	NA	10	NA	5		53.3333	73.3333	NA	90.9091	NA	100
Civilian volunteer	NA	NA	Yes	No	No	9	14	NA	11	NA	5		60	93.3333	NA	100	NA	100
Civilian volunteer	Female	No	No	No	No	10	12	NA	11	NA	5		66.6667	80	NA	100	NA	100
Civilian volunteer	Female	No	Yes	Yes	Yes	12	14	NA	11	NA	5		80	93.3333	NA	100	NA	100
Religious representative	Female	Yes	NA	Yes	Yes	7	6	NA	11	NA	5		46.6667	40	NA	100	NA	100
Religious representative	Female	Yes	Yes	No	No	11	9	NA	11	NA	5		73.3333	60	NA	100	NA	100
Civilian volunteer	Female	NA	Yes	No	No	8	11	NA	11	NA	5		53.3333	73.3333	NA	100	NA	100
Civilian volunteer	NA	NA	No	No	No	8	10	NA	11	NA	5		53.3333	66.6667	NA	100	NA	100
Civilian volunteer	Male	NA	Yes	No	No	8	10	NA	11	NA	5		53.3333	66.6667	NA	100	NA	100
Civilian volunteer	Female	No	Yes	No	No	9	14	NA	11	NA	5		60	93.3333	NA	100	NA	100
Civilian volunteer	Female	No	Yes	No	No	11	11	NA	11	NA	5		73.3333	73.3333	NA	100	NA	100
Civilian volunteer	Female	Yes	Yes	No	No	6	13	NA	11	NA	5		40	86.6667	NA	100	NA	100
Religious representative	Female	Yes	Yes	No	No	7	9	NA	11	NA	5		46.6667	60	NA	100	NA	100
Religious representative	Female	Yes	Yes	No	No	8	10	NA	11	NA	5		53.3333	66.6667	NA	100	NA	100
Religious representative	Female	Yes	No	Yes	No	5	10	3	11	5	5		33.3333	66.6667	27.2727	100	100	100
Religious representative	Male	NA	No	No	No	8	12	1	11	5	5		53.3333	80	9.09091	100	100	100
Religious representative	Female	NA	Yes	No	No	14	14	3	11	4	5		93.3333	93.3333	27.2727	100	80	100
Religious representative	Female	NA	Yes	Yes	Yes	9	12	9	11	4	5		60	80	81.8182	100	80	100
Religious representative	Female	NA	Yes	No	No	5	12	3	11	4	5		33.3333	80	27.2727	100	80	100
Religious representative	Female	No	NA	Yes	No	10	12	0	11	5	5		66.6667	80	0	100	100	100
Religious representative	Male	No	Yes	No	No	13	14	6	9	3	5		86.6667	93.3333	54.5455	81.8182	60	100
Civilian volunteer	Female	No	Yes	Yes	No	12	15	6	9	2	5		80	100	54.5455	81.8182	40	100
Civilian volunteer	Female	No	Yes	Yes	No	11	14	3	10	3	5		73.3333	93.3333	27.2727	90.9091	60	100
Civilian volunteer	Male	NA	Yes	Yes	No	10	12	5	10	2	5		66.6667	80	45.4545	90.9091	40	100
Religious representative	Male	Yes	Yes	No	No	7	13	5	10	2	5		46.6667	86.6667	45.4545	90.9091	40	100
Religious representative	Female	No	Yes	Yes	Yes	10	12	6	10	5	5		66.6667	80	54.5455	90.9091	100	100
Religious representative	Female	No	No	No	No	12	12	3	10	5	5		80	80	27.2727	90.9091	100	100
Religious representative	Male	Yes	Yes	No	No	11	14	2	11	2	4		73.3333	93.3333	18.1818	100	40	80
Religious representative	Male	No	Yes	No	No	7	10	7	10	4	4		46.6667	66.6667	63.6364	90.9091	80	80
Religious representative	Male	No	Yes	No	No	7	10	8	11	4	5		46.6667	66.6667	72.7273	100	80	100
Users representative	Female	Yes	No	Yes	No	10	13	5	10	4	5		66.6667	86.6667	45.4545	90.9091	80	100
Civilian volunteer	Female	Yes	No	Yes	No	8	13	9	10	5	5		53.3333	86.6667	81.8182	90.9091	100	100
Religious representative	Female	No	No	No	No	6	10	10	11	4	5		40	66.6667	90.9091	100	80	100
Religious representative	Male	No	No	No	No	7	12	8	10	2	5		46.6667	80	72.7273	90.9091	40	100
Religious representative	Female	No	Yes	No	No	12	14	7	8	1	2		80	93.3333	63.6364	72.7273	20	40
Civilian volunteer	Female	No	No	No	No	8	11	NA	NA	NA	NA		53.3333	73.3333	NA	NA	NA	NA
Civilian volunteer	Female	NA	No	No	No	6	10	NA	NA	NA	NA		40	66.6667	NA	NA	NA	NA
Civilian volunteer	NA	NA	Yes	No	Yes	12	13	NA	NA	NA	NA		80	86.6667	NA	NA	NA	NA
Civilian volunteer	Male	Yes	Yes	No	No	8	15	NA	NA	NA	NA		53.3333	100	NA	NA	NA	NA
Civilian volunteer	Female	No	No	No	No	6	12	NA	NA	NA	NA		40	80	NA	NA	NA	NA
Civilian volunteer	Female	Yes	No	Yes	No	10	14	NA	NA	NA	NA		66.6667	93.3333	NA	NA	NA	NA
Civilian volunteer	Female	Yes	Yes	No	No	10	12	NA	NA	NA	NA		66.6667	80	NA	NA	NA	NA
Civilian volunteer	Male	No	No	No	No	8	12	5	9	1	2		53.3333	80	45.4545	81.8182	20	40
Civilian volunteer	Male	No	No	No	No	7	13	7	8	3	3		46.6667	86.6667	63.6364	72.7273	60	60
Civilian volunteer	Male	No	No	No	No	7	11	8	9	4	4		46.6667	73.3333	72.7273	81.8182	80	80
Civilian volunteer	Male	NA	No	No	No	6	10	5	10	2	4		40	66.6667	45.4545	90.9091	40	80
Civilian volunteer	Male	No	NA	No	No	4	7	4	10	3	3		26.6667	46.6667	36.3636	90.9091	60	60
Civilian volunteer	Female	No	No	No	No	8	9	0	10	3	4		53.3333	60	0	90.9091	60	80
Civilian volunteer	Male	No	Yes	No	No	9	15	6	10	3	4		60	100	54.5455	90.9091	60	80
Civilian volunteer	Female	Yes	Yes	Yes	Yes	11	15	7	10	2	4		73.3333	100	63.6364	90.9091	40	80
Civilian volunteer	Female	Yes	NA	Yes	No	4	10	7	9	3	5		26.6667	66.6667	63.6364	81.8182	60	100
Civilian volunteer	Female	Yes	No	No	No	9	11	7	9	2	5		60	73.3333	63.6364	81.8182	40	100
Civilian volunteer	Female	Yes	No	No	No	9	12	8	10	3	4		60	80	72.7273	90.9091	60	80
Civilian volunteer	Female	Yes	Yes	No	No	6	10	4	9	1	4		40	66.6667	36.3636	81.8182	20	80
Religious representative	Female	Yes	No	No	No	8	13	7	10	3	4		53.3333	86.6667	63.6364	90.9091	60	80
Civilian volunteer	Male	No	No	No	Yes	11	13	6	10	5	5		73.3333	86.6667	54.5455	90.9091	100	100
Religious representative	Female	Yes	No	No	No	6	12	4	8	2	4		40	80	36.3636	72.7273	40	80
Civilian volunteer	Male	NA	Yes	Yes	Yes	6	10	6	10	4	4		40	66.6667	54.5455	90.9091	80	80
Civilian volunteer	Female	No	No	No	No	6	12	6	11	4	5		40	80	54.5455	100	80	100
Civilian volunteer	Female	No	No	No	No	6	13	6	6	3	3		40	86.6667	54.5455	54.5455	60	60
Religious representative	Male	NA	Yes	No	No	11	13	7	10	4	4		73.3333	86.6667	63.6364	90.9091	80	80
Civilian volunteer	NA	NA	Yes	No	Yes	10	13	10	10	3	4		66.6667	86.6667	90.9091	90.9091	60	80
Civilian volunteer	Female	Yes	No	No	No	8	11	6	10	3	5		53.3333	73.3333	54.5455	90.9091	60	100
Civilian volunteer	Female	Yes	No	No	No	6	10	5	11	3	5		40	66.6667	45.4545	100	60	100
Civilian volunteer	Female	NA	Yes	Yes	No	10	13	5	8	1	4		66.6667	86.6667	45.4545	72.7273	20	80
Civilian volunteer	Female	Yes	Yes	No	No	6	13	6	11	3	5		40	86.6667	54.5455	100	60	100
Civilian volunteer	Female	NA	No	No	No	8	11	9	9	3	4		53.3333	73.3333	81.8182	81.8182	60	80
Civilian volunteer	Female	No	Yes	No	No	8	15	7	10	3	5		53.3333	100	63.6364	90.9091	60	100
Civilian volunteer	Female	No	Yes	No	No	11	15	5	11	4	5		73.3333	100	45.4545	100	80	100
Civilian volunteer	Female	Yes	Yes	No	No	4	12	8	11	3	4		26.6667	80	72.7273	100	60	80
Civilian volunteer	Female	No	Yes	No	No	10	11	10	10	4	4		66.6667	73.3333	90.9091	90.9091	80	80
Civilian volunteer	Female	Yes	No	No	No	12	14	7	10	4	4		80	93.3333	63.6364	90.9091	80	80
Civilian volunteer	Female	No	Yes	No	No	10	15	9	10	4	4		66.6667	100	81.8182	90.9091	80	80
Religious representative	Male	Yes	No	No	No	7	12	6	11	3	4		46.6667	80	54.5455	100	60	80
Religious representative	Male	No	Yes	No	No	9	10	5	10	3	4		60	66.6667	45.4545	90.9091	60	80
Users representative	Female	Yes	No	No	Yes	9	9	4	9	2	3		60	60	36.3636	81.8182	40	60
Users representative	Female	NA	No	No	No	10	13	6	8	4	4		66.6667	86.6667	54.5455	72.7273	80	80
Users representative	Female	NA	No	No	No	6	11	5	11	3	3		40	73.3333	45.4545	100	60	60
Civilian volunteer	Female	Yes	No	No	No	9	13	3	8	3	4		60	86.6667	27.2727	72.7273	60	80
Civilian volunteer	Female	Yes	NA	Yes	No	5	9	5	8	3	5		33.3333	60	45.4545	72.7273	60	100
Religious representative	Male	NA	Yes	No	Yes	10	12	10	8	NA	3		66.6667	80	90.9091	72.7273	NA	60
Civilian volunteer	Female	No	Yes	No	No	8	12	NA	NA	NA	NA		53.3333	80	NA	NA	NA	NA
Civilian volunteer	Female	No	Yes	No	No	11	13	NA	NA	NA	NA		73.3333	86.6667	NA	NA	NA	NA
Civilian volunteer	Male	No	No	No	No	9	11	NA	NA	NA	NA		60	73.3333	NA	NA	NA	NA
Civilian volunteer	Female	NA	Yes	Yes	Yes	10	14	NA	NA	NA	NA		66.6667	93.3333	NA	NA	NA	NA
Users representative	Female	Yes	No	No	Yes	5	7	NA	NA	NA	NA		33.3333	46.6667	NA	NA	NA	NA
Civilian volunteer	Female	No	Yes	No	No	10	11	NA	NA	NA	NA		66.6667	73.3333	NA	NA	NA	NA
Civilian volunteer	Female	Yes	Yes	No	No	11	15	NA	NA	NA	NA		73.3333	100	NA	NA	NA	NA
Civilian volunteer	Female	No	No	No	No	7	12	NA	NA	NA	NA		46.6667	80	NA	NA	NA	NA
Civilian volunteer	Female	Yes	No	No	No	8	12	NA	NA	NA	NA		53.3333	80	NA	NA	NA	NA
Civilian volunteer	Female	Yes	NA	No	No	6	11	NA	NA	NA	NA		40	73.3333	NA	NA	NA	NA
Religious representative	Female	Yes	No	No	No	9	11	5	11	3	5		60	73.3333	45.4545	100	60	100
Civilian volunteer	Female	No	No	No	No	11	14	7	11	4	5		73.3333	93.3333	63.6364	100	80	100
Civilian volunteer	Female	NA	No	No	No	9	14	3	11	4	5		60	93.3333	27.2727	100	80	100
Civilian volunteer	Female	No	No	No	No	6	12	3	11	4	5		40	80	27.2727	100	80	100
Civilian volunteer	Female	Yes	Yes	No	No	7	14	9	11	3	5		46.6667	93.3333	81.8182	100	60	100
Civilian volunteer	Female	NA	Yes	No	No	11	14	4	11	4	5		73.3333	93.3333	36.3636	100	80	100
Civilian volunteer	Male	No	Yes	No	No	8	11	4	10	3	5		53.3333	73.3333	36.3636	90.9091	60	100
Civilian volunteer	Female	NA	Yes	No	No	9	12	8	11	3	5		60	80	72.7273	100	60	100
Civilian volunteer	Female	Yes	No	No	No	8	3	2	10	1	5		53.3333	20	18.1818	90.9091	20	100
Civilian volunteer	Male	NA	Yes	No	No	10	12	5	10	4	5		66.6667	80	45.4545	90.9091	80	100
Civilian volunteer	Female	NA	Yes	No	No	10	14	7	11	4	5		66.6667	93.3333	63.6364	100	80	100
Religious representative	Female	Yes	No	No	No	6	12	2	11	3	5		40	80	18.1818	100	60	100
Civilian volunteer	Female	No	No	No	No	9	11	8	11	5	5		60	73.3333	72.7273	100	100	100
Civilian volunteer	Female	No	No	No	No	8	11	5	11	2	5		53.3333	73.3333	45.4545	100	40	100
Civilian volunteer	Female	No	No	No	No	13	12	6	11	3	5		86.6667	80	54.5455	100	60	100
Civilian volunteer	Male	NA	No	No	No	10	14	4	11	4	4		66.6667	93.3333	36.3636	100	80	80
Civilian volunteer	Male	NA	Yes	No	No	11	15	9	11	4	5		73.3333	100	81.8182	100	80	100
Civilian volunteer	Female	Yes	No	No	No	12	14	11	NA	4	5		80	93.3333	100	NA	80	100
Civilian volunteer	Female	No	No	No	No	11	9	3	11	3	5		73.3333	60	27.2727	100	60	100
Users representative	Female	NA	Yes	No	Yes	12	12	6	11	4	4		80	80	54.5455	100	80	80
Civilian volunteer	Female	NA	No	No	No	6	12	6	11	4	5		40	80	54.5455	100	80	100
Civilian volunteer	Female	NA	No	Yes	No	8	11	5	11	2	5		53.3333	73.3333	45.4545	100	40	100
Religious representative	Female	No	Yes	Yes	Yes	8	6	1	11	4	3		53.3333	40	9.09091	100	80	60
Religious representative	Female	NA	No	No	No	8	9	1	11	4	4		53.3333	60	9.09091	100	80	80
Religious representative	Female	NA	No	No	No	5	13	4	11	3	4		33.3333	86.6667	36.3636	100	60	80
Religious representative	Male	NA	Yes	No	No	9	13	2	11	5	5		60	86.6667	18.1818	100	100	100
Religious representative	Female	No	No	No	No	11	11	9	11	4	4		73.3333	73.3333	81.8182	100	80	80
Religious representative	Male	No	Yes	No	No	8	12	6	11	3	5		53.3333	80	54.5455	100	60	100
Users representative	Female	Yes	Yes	No	No	9	10	9	11	2	3		60	66.6667	81.8182	100	40	60
Religious representative	Female	No	No	No	No	5	13	10	9	2	3		33.3333	86.6667	90.9091	81.8182	40	60
Users representative	Female	Yes	NA	No	No	8	8	9	10	3	4		53.3333	53.3333	81.8182	90.9091	60	80
Civilian volunteer	Female	Yes	No	Yes	No	8	14	7	10	3	5		53.3333	93.3333	63.6364	90.9091	60	100
Civilian volunteer	Female	Yes	No	No	No	5	12	8	9	2	4		33.3333	80	72.7273	81.8182	40	80
Civilian volunteer	Male	NA	No	Yes	No	10	8	9	11	3	4		66.6667	53.3333	81.8182	100	60	80
Civilian volunteer	Female	NA	No	No	No	5	8	8	9	3	4		33.3333	53.3333	72.7273	81.8182	60	80
Civilian volunteer	Female	Yes	NA	No	No	8	12	2	10	0	5		53.3333	80	18.1818	90.9091	0	100
Civilian volunteer	Male	Yes	No	Yes	Yes	10	10	5	8	2	5		66.6667	66.6667	45.4545	72.7273	40	100
Civilian volunteer	Male	No	No	No	No	9	10	8	9	2	5		60	66.6667	72.7273	81.8182	40	100
Civilian volunteer	Female	Yes	Yes	No	No	8	9	7	11	3	5		53.3333	60	63.6364	100	60	100
Civilian volunteer	Male	NA	Yes	No	No	9	12	4	11	1	5		60	80	36.3636	100	20	100
Users representative	Male	NA	No	No	No	9	14	NA	NA	NA	NA		60	93.3333	NA	NA	NA	NA
Users representative	Male	Yes	NA	No	No	8	11	NA	NA	NA	NA		53.3333	73.3333	NA	NA	NA	NA
Civilian volunteer	Female	No	No	No	No	8	13	NA	NA	NA	NA		53.3333	86.6667	NA	NA	NA	NA
Civilian volunteer	Female	Yes	No	No	No	5	13	NA	NA	NA	NA		33.3333	86.6667	NA	NA	NA	NA
Civilian volunteer	Female	Yes	No	Yes	Yes	11	10	NA	NA	NA	NA		73.3333	66.6667	NA	NA	NA	NA
Civilian volunteer	Male	No	NA	No	Yes	10	8	NA	NA	NA	NA		66.6667	53.3333	NA	NA	NA	NA
Civilian volunteer	Female	Yes	Yes	No	No	7	11	NA	NA	NA	NA		46.6667	73.3333	NA	NA	NA	NA
Civilian volunteer	Female	Yes	No	No	No	6	12	3	NA	2	NA		40	80	27.2727	NA	40	NA
Civilian volunteer	Female	Yes	No	Yes	No	8	12	NA	3	NA	4		53.3333	80	NA	27.2727	NA	80
Religious representative	Male	No	No	No	No	9	13	7	NA	2	NA		60	86.6667	63.6364	NA	40	NA
Civilian volunteer	Male	NA	Yes	No	No	9	11	3	11	5	5		60	73.3333	27.2727	100	100	100
Civilian volunteer	Male	NA	Yes	Yes	No	6	14	8	11	1	4		40	93.3333	72.7273	100	20	80
Religious representative	Female	NA	Yes	No	No	8	14	9	11	4	5		53.3333	93.3333	81.8182	100	80	100
Religious representative	Female	Yes	Yes	No	No	12	9	7	11	4	4		80	60	63.6364	100	80	80
Religious representative	Female	No	Yes	No	No	12	10	9	11	2	4		80	66.6667	81.8182	100	40	80
Religious representative	Male	No	Yes	No	No	9	13	9	11	4	4		60	86.6667	81.8182	100	80	80
Civilian volunteer	Male	Yes	No	No	No	9	8	6	11	4	4		60	53.3333	54.5455	100	80	80
Civilian volunteer	Female	Yes	Yes	Yes	No	10	10	7	11	4	4		66.6667	66.6667	63.6364	100	80	80
Civilian volunteer	Male	Yes	No	No	No	3	12	8	11	4	3		20	80	72.7273	100	80	60
Civilian volunteer	Female	Yes	No	No	No	6	8	5	11	3	4		40	53.3333	45.4545	100	60	80
Civilian volunteer	Female	Yes	Yes	No	No	8	10	8	11	4	4		53.3333	66.6667	72.7273	100	80	80
Civilian volunteer	Female	Yes	NA	No	No	4	12	4	11	4	4		26.6667	80	36.3636	100	80	80
Civilian volunteer	Female	Yes	No	Yes	No	8	11	5	9	4	5		53.3333	73.3333	45.4545	81.8182	80	100
Civilian volunteer	Female	No	No	No	No	8	15	5	10	5	4		53.3333	100	45.4545	90.9091	100	80
Religious representative	Male	Yes	No	No	No	10	15	8	11	4	4		66.6667	100	72.7273	100	80	80
Civilian volunteer	Female	Yes	No	No	No	7	13	10	9	2	5		46.6667	86.6667	90.9091	81.8182	40	100
Civilian volunteer	Male	Yes	Yes	No	No	11	10	6	10	3	3		73.3333	66.6667	54.5455	90.9091	60	60
Civilian volunteer	Male	NA	No	No	No	12	13	6	10	3	4		80	86.6667	54.5455	90.9091	60	80
Civilian volunteer	Female	Yes	Yes	No	No	6	12	3	11	4	4		40	80	27.2727	100	80	80
Civilian volunteer	Male	Yes	Yes	No	No	7	13	5	11	5	5		46.6667	86.6667	45.4545	100	100	100
Civilian volunteer	Female	Yes	No	No	No	12	14	6	11	4	4		80	93.3333	54.5455	100	80	80
Civilian volunteer	Female	No	Yes	No	No	12	12	5	9	2	4		80	80	45.4545	81.8182	40	80
Civilian volunteer	NA	Yes	No	No	No	9	10	7	10	2	4		60	66.6667	63.6364	90.9091	40	80
Civilian volunteer	Male	Yes	Yes	No	No	8	11	6	9	3	4		53.3333	73.3333	54.5455	81.8182	60	80
Civilian volunteer	Female	Yes	NA	No	No	0	10	9	11	4	4		0	66.6667	81.8182	100	80	80
Civilian volunteer	Male	NA	Yes	No	No	10	13	5	8	4	4		66.6667	86.6667	45.4545	72.7273	80	80
Civilian volunteer	Female	Yes	Yes	No	No	6	9	7	9	4	2		40	60	63.6364	81.8182	80	40
Civilian volunteer	Male	Yes	Yes	No	No	7	12	2	11	4	4		46.6667	80	18.1818	100	80	80
Religious representative	Male	NA	Yes	Yes	Yes	9	9	3	9	4	4		60	60	27.2727	81.8182	80	80
Religious representative	Male	NA	Yes	No	No	11	12	5	9	5	4		73.3333	80	45.4545	81.8182	100	80
Religious representative	Female	NA	NA	No	No	4	11	9	11	2	4		26.6667	73.3333	81.8182	100	40	80
Civilian volunteer	Female	No	Yes	Yes	No	9	13	3	10	2	4		60	86.6667	27.2727	90.9091	40	80
Civilian volunteer	Female	Yes	No	No	Yes	10	15	5	11	2	4		66.6667	100	45.4545	100	40	80
Civilian volunteer	Female	Yes	No	Yes	No	9	12	1	9	4	4		60	80	9.09091	81.8182	80	80
Civilian volunteer	Female	Yes	No	No	No	10	11	8	11	5	NA		66.6667	73.3333	72.7273	100	100	NA
Civilian volunteer	NA	NA	Yes	No	No	8	12	1	10	4	5		53.3333	80	9.09091	90.9091	80	100
Civilian volunteer	Male	NA	NA	No	No	8	11	4	8	4	NA		53.3333	73.3333	36.3636	72.7273	80	NA
Civilian volunteer	Female	No	Yes	No	No	7	12	7	9	1	NA		46.6667	80	63.6364	81.8182	20	NA
Civilian volunteer	Female	No	Yes	No	No	9	13	10	10	4	NA		60	86.6667	90.9091	90.9091	80	NA
Civilian volunteer	Male	Yes	No	No	No	9	14	2	10	4	5		60	93.3333	18.1818	90.9091	80	100
Civilian volunteer	Female	No	Yes	No	No	11	13	5	9	3	5		73.3333	86.6667	45.4545	81.8182	60	100
Civilian volunteer	Female	Yes	Yes	No	No	10	14	7	11	5	4		66.6667	93.3333	63.6364	100	100	80
Civilian volunteer	Female	Yes	No	Yes	Yes	7	7	7	9	2	5		46.6667	46.6667	63.6364	81.8182	40	100
Civilian volunteer	Female	No	No	No	Yes	12	10	8	11	3	5		80	66.6667	72.7273	100	60	100
Civilian volunteer	Female	Yes	No	Yes	Yes	5	10	6	7	3	3		33.3333	66.6667	54.5455	63.6364	60	60
Civilian volunteer	Female	Yes	No	No	No	7	13	7	10	4	5		46.6667	86.6667	63.6364	90.9091	80	100
Civilian volunteer	Male	No	No	No	No	11	11	10	10	4	4		73.3333	73.3333	90.9091	90.9091	80	80
Civilian volunteer	Female	No	No	No	No	10	9	6	10	3	4		66.6667	60	54.5455	90.9091	60	80
Civilian volunteer	Female	No	No	Yes	No	12	9	8	11	3	5		80	60	72.7273	100	60	100
Civilian volunteer	Male	No	No	No	No	7	14	3	11	3	5		46.6667	93.3333	27.2727	100	60	100
Civilian volunteer	Female	Yes	No	No	No	2	12	9	11	3	5		13.3333	80	81.8182	100	60	100
Civilian volunteer	Female	No	No	No	No	10	13	5	7	3	5		66.6667	86.6667	45.4545	63.6364	60	100
Civilian volunteer	Female	No	No	No	No	8	12	6	9	4	5		53.3333	80	54.5455	81.8182	80	100
Civilian volunteer	Female	No	No	No	No	6	13	10	11	4	5		40	86.6667	90.9091	100	80	100
Civilian volunteer	Female	Yes	No	No	No	10	10	3	11	4	5		66.6667	66.6667	27.2727	100	80	100
Civilian volunteer	Female	No	Yes	No	No	9	11	5	9	3	5		60	73.3333	45.4545	81.8182	60	100
Civilian volunteer	Female	No	No	No	No	9	7	10	11	1	4		60	46.6667	90.9091	100	20	80
Users representative	Female	No	No	Yes	Yes	12	12	5	11	3	5		80	80	45.4545	100	60	100
Religious representative	Female	No	NA	No	No	8	14	6	10	4	4		53.3333	93.3333	54.5455	90.9091	80	80
Civilian volunteer	Female	NA	Yes	No	No	9	14	7	9	5	5		60	93.3333	63.6364	81.8182	100	100
Civilian volunteer	Female	No	No	No	No	9	12	10	10	4	5		60	80	90.9091	90.9091	80	100
Civilian volunteer	Female	No	Yes	No	No	9	14	4	9	4	5		60	93.3333	36.3636	81.8182	80	100
Civilian volunteer	Male	No	Yes	No	No	8	14	1	11	4	4		53.3333	93.3333	9.09091	100	80	80
Civilian volunteer	Female	No	No	Yes	Yes	9	12	6	11	4	5		60	80	54.5455	100	80	100
Religious representative	Female	No	Yes	No	No	9	NA	NA	NA	NA	NA		60	NA	NA	NA	NA	NA
Religious representative	Female	No	Yes	Yes	No	10	NA	NA	NA	NA	NA		66.6667	NA	NA	NA	NA	NA
